# Supplementary material for: What is the effect on antibiotic resistant genes of chlorine disinfection in drinking water supply systems? A systematic review protocol
Source: Environ Evid. 2022 Mar 22;11:11. doi: 10.1186/s13750-022-00266-y (PMC11378827; doi:10.1186/s13750-022-00266-y)
Supplement: Supplementary file 6 — Additional file 6. Study validity assessment. [file 13750_2022_266_MOESM6_ESM.xlsx]

## Sheet: README
Study validity assessment
This file presents a list of tools used to study validity assessment.
Table 2 includes the bias assessment framework of the articles. The bias areas include (1) selection and performance, (2) measurement of outcome, (3) publication and (4) other biases.
The score range for each article will be in range of 0-100. Articles will be classified into three categories with low, medium and high bias. Articles with a score of higher than 67 will be placed in the low bias article class, articles with a score of 33-67 will be placed in the class with moderate bias, and articles with a score below 33 will be placed in the high bias class

## Sheet: Study validity assessment
Table 3. Bias assessment framework of included articles
Bias area	Characteristic	Bias assessment	Bias score	comment	study 1	study 2	study 3	study 4	study 5	study 6	study 7	study 8	study 9	study n
Selection and performance bias: Study design	Sampling	Description of sampling method and transfer of samples to the laboratory	10	Explain the sampling location, store and transfer the sample to a laboratory at a temperature of less than 4 ° C and how long the samples are stored before the test
		Description of the sampling method or transfer of samples to the laboratory	5	Just explain the sampling location or transfer the sample to a laboratory at a temperature below 4 ° C
		Method of sampling and transfer of samples to the laboratory is not described	0	-
	Sample size	Number of samples> 5 or sample size> 10 liter	10	-
		Number of samples< 5 or sample size< 10 liter	5	-
		Lack of sample size and number of samples	0	-
	Replicates	Replication of samples	Yes[10]	The repetition of sampling and experiments should be clearly stated in the text of the article
			No[0]	There is no explanation for repeat sampling in the text of the article
	Study timeframe	Sampling time more than two seasons (cold and hot seasons, winter and spring or summer)	10	cold and hot seasons such as winter and spring or summer
		Sampling time less than two seasons (hot or cold seasons)	5	Sampling time is less than two seasons or the two seasons in which sampling is performed are cold (autumn, winter) or warm (spring and summer).
		Sampling time is not described	0	-
Assessment bias: measurement of outcome	Detection of ARGs	The laboratory method and DNA extraction is clear(such as PCR, qPCR, HT-qPCR, high-throughput sequencing (HTS)) Metagenomics	10	-
		Laboratory methods and DNA extraction are unclear or not described	0	-
	Chlorine measurement	Using standard methods to measure chlorine (exposure)	10	Use valid methods (such as DPD(N, N-diethyl-p-phenylenediamine)) to measure chlorine
		Using non-standard or unknown methods to measure chlorine (exposure)	0	-
	confounders	Measuring confounding factors and their effects are applied (such as pH, temperature, DO, TOC, phosphate and nitrate)	10	-
		Measuring confounding factors, but their effects are not applied	5	-
		Unmeasured confounders	0	-
Bias linked to clarity and publication bias	Statistical analyses	Using and describing the statistical data analysis method	Yes[10]	-
			No[0]	Not using or not describing statistical data Method of analysis
	Reporting bias	All the statistical tests, measurements and variables mentioned in methods are reported in the results or additional files.	Yes[10]	-
			No[0]	Some the statistical tests, measurements or variables mentioned in methods are not reported.
Other biases	Detection bias	Having significant differences in the results before and after chlorination	Yes[10]	-
			No[0]	Not having significant differences in the results before and after chlorination
	Attrition bias	Measuring the concentration or frequency of ARGs before and after chlorination	Yes[10]	-
			No[0]	Measuring the concentration or frequency of ARGs before or after chlorination
	Research aim consistency	Objectives of the study are clearly stated and the answer is consistent with the objectives.	Yes[10]	-
			No[0]	Objectives of the study are not clearly stated or the answers do not match the objectives.
