# Supplementary material for: What is the effect on antibiotic resistant genes of chlorine disinfection in drinking water supply systems? A systematic review protocol
Source: Environ Evid. 2022 Mar 22;11:11. doi: 10.1186/s13750-022-00266-y (PMC11378827; doi:10.1186/s13750-022-00266-y)
Supplement: Supplementary file 7 — Additional file 7. Data coding and extraction strategy. [file 13750_2022_266_MOESM7_ESM.xlsx]

## Sheet: README
README
This file presents a list of data coding and extraction strategy
Author, year of publication, location of study, sample size, type of study (bench, pilot or full scale), laboratory method, type of ARGs, concentration of ARGs, removal rate of ARGs, type of ARBs, type of antibiotic, type and dosage of used disinfectant, type of water such as springs, wells, surface water, groundwater, properties of water such as temperature, pH, DO, total organic carbon (TOC), n…

## Sheet: Data extraction
Data coding and extraction strategy
First author	Year	Study location	Cod-location	Study type	Cod-study type	Type of water	Cod-type of water	Properties of water	Number of samples or sample size	Laboratory method	Cod-laboratoy method	Chlorine dose	Type of ARGs	Cod-ARG	Change in ARG concentration	Type of ARB	Cod-ARB	Resistance mechanism	Cod-Resistance mechanism	Study quality score
				full-scale or pilot or bench		as springs, wells, surface water, groundwater,DWTPs, pipeline transportation, distribution network, tap water, etc		as temperature, pH, DO, total organic carbon (TOC), nitrate and phosphorus, as well as existence or absence of biofilm, etc		as PCR, quantitative PCR (qPCR), High-Throughput Sequencing (HTS), etc						If there are		antibiotic degradation,antibiotic modification,antibiotic efflux, target protection,etc
